# Supplementary material for: Sirolimus-Embedded Silk Microneedle Wrap to Prevent Neointimal Hyperplasia in Vein Graft Model
Source: Int J Mol Sci. 2023 Feb 7;24(4):3306. doi: 10.3390/ijms24043306 (PMC9967879; doi:10.3390/ijms24043306)
Supplement: Supplementary file 1 [file ijms-24-03306-s001.zip]

Archive with 1 entries (1 files):
- ijms-2157766-supplementary.pdf
